# Supplementary material for: Effects of the Rhizosphere Fungus Cunninghamella bertholletiae on the Solanum lycopersicum Response to Diverse Abiotic Stresses
Source: Int J Mol Sci. 2022 Aug 10;23(16):8909. doi: 10.3390/ijms23168909 (PMC9408995; doi:10.3390/ijms23168909)
Supplement: Supplementary file 1 [file ijms-23-08909-s001.zip]

Archive with 1 entries (1 files):
- ijms-1831268-supplementary.pdf
